# Supplementary material for: A network-informed analysis of SARS-CoV-2 and hemophagocytic lymphohistiocytosis genes’ interactions points to Neutrophil extracellular traps as mediators of thrombosis in COVID-19
Source: PLoS Comput Biol. 2021 Mar 8;17(3):e1008810. doi: 10.1371/journal.pcbi.1008810 (PMC7971900; doi:10.1371/journal.pcbi.1008810)
Supplement: S1 Table — (XLSX) [file pcbi.1008810.s001.xlsx]

## Sheet: Table S1
Genes	Full name	Location (chromosome)	Other names	geneID
Primary HLH genes and related conditions:
UNC13D	unc-13 homolog D	17	FHL3, HLH3, HPLH3, Munc13-4	201294
STX11	syntaxin 11	6	FHL4, HLH4, HPLH4	8676
STXBP2	syntaxin binding protein 2	19	FHL5, Hunc18b, MUNC18-2, UNC18-2, UNC18B, pp10122	6813
RAB27A	RAB27A, member RAS oncogene family	15	GS2, HsT18676, RAB27, RAM	5873
LYST	lysosomal trafficking regulator	1	CHS, CHS1	1130
AP3B1	adaptor related protein complex 3 subunit beta 1	5	ADTB3, ADTB3A, HPS, HPS2, PE	8546
SH2D1A	SH2 domain containing 1A	X	DSHP, EBVS, IMD5, LYP, MTCP1, SAP, SAP/SH2D1A, XLP, XLPD, XLPD1	4068
BIRC4	X-linked inhibitor of apoptosis	X	API3, BIRC4, IAP-3, ILP1, MIHA, XLP2, hIAP-3, hIAP3	331
ITK	IL2 inducible T cell kinase	5	EMT, LPFS1, LYK, PSCTK2	3702
CD27	CD27 molecule	12	S152, S152. LPFS2, T14, TNFRSF7, Tp55	939
MAGT1	magnesium transporter 1	X	CDG1CC, IAP, MRX95, OST3B, PRO0756, SLC58A1, XMEN, bA217H1.1	84061
HLH-SARS-CoV-2 interacting genes (HLH genes not repeated from above):
LARP7	La ribonucleoprotein 7, transcriptional regulator	4	ALAZS, HDCMA18P, PIP7S	51574
RAB8A	RAB8A, member RAS oncogene family	19	MEL, RAB8	4218
CSNKB2	tumor protein p53	17	BCC7, BMFS5, LFS1, P53, TRP53	7157
MOV10	Mov10 RISC complex RNA helicase	1	fSAP113, gb110	4343
GNB1	G protein subunit beta 1	1	MRD42	2782
COQ8B	coenzyme Q8B	19	ADCK4, NPHS9	79934
GOLGA2	golgin A2	9	GM130	2801
G3BP1	G3BP stress granule assembly factor 1	5	G3BP, HDH-VIII	10146
FKBP15	FKBP prolyl isomerase 15	9	FKBP133, KIAA0674, PPP1R76	23307
SYTL4	synaptotagmin like 4	X	SLP4	94121
PTK2	protein tyrosine kinase 2	8	FADK, FAK, FAK1, FRNK, PPP1R71, p125FAK, pp125FAK	5747
BAG2	BAG cochaperone 2	6	BAG-2, dJ417I1.2	9532
DPYSL2	dihydropyrimidinase like 2	8	CRMP-2, CRMP2, DHPRP2, DRP-2, DRP2, N2A3, ULIP-2, ULIP2	1808
10 confirmed COVID19 related genes :
FCGR3B	Fc fragment of IgG receptor IIIb	1	CD16, CD16A, CD16b, FCG3, FCGR3, FCGR3A, FCR-10, FCRIII, FCRIIIb	2215
G0S2	G0/G1 switch 2	1		50486
CSF3R	colony stimulating factor 3 receptor	1	CD114, GCSFR, SCN7	1441
FPR1	formyl peptide receptor 1	19	FMLP, FPR	2357
HERC5	HECT and RLD domain containing E3 ubiquitin protein ligase 5	4	CEB1, CEBP1	51191
IFIT3	nterferon induced protein with tetratricopeptide repeats 3	10	CIG-49, GARG-49, IFI60, IFIT4, IRG2, ISG60, P60, RIG-G, cig41	3437
IFITM2	interferon induced transmembrane protein 2	11	1-8D, DSPA2c	10581
CXCL8	C-X-C motif chemokine ligand 8	4	GCP-1, GCP1, IL8, LECT, LUCT, LYNAP, MDNCF, MONAP, NAF, NAP-1, NAP1, SCYB8	3576
MITF	melanocyte inducing transcription factor	3	CMM8, COMMAD, MI, WS2, WS2A, bHLHe32	4286
ABL2	ABL proto-oncogene 2, non-receptor tyrosine kinase	1	ABLL, ARG	27
LILRB4	leukocyte immunoglobulin like receptor B4	19	CD85K, ILT-3, ILT3, LIR-5, LIR5	11006
Genes linked to male infertility :
DAZ1	deleted in azoospermia 1	Y	DAZ, SPGY	1617
SPATA17	spermatogenesis associated 17	1	CFAP305, FAP305, IQCH, MOT17, MSRG-11, MSRG11	128153
HSPA2	heat shock protein family A (Hsp70) member 2	14	HSP70-2, HSP70-3	3306
CDC25C	cell division cycle 25C	5	CDC25, PPP1R60	995
CREM	cAMP responsive element modulator	10	CREM-2, ICER, hCREM-2	1390
TSPY1	testis specific protein Y-linked 1	Y	CT78, DYS14, TSPY, pJA923	7258
PDXK	pyridoxal kinase	21	C21orf124, C21orf97, HEL-S-1a, HMSN6C, PKH, PNK, PRED79	8566
BRDT	bromodomain testis associated	1	BRD6, CT9, SPGF21	676
TNP1	transition protein 1	2	TP1	7141
KDM3A	lysine demethylase 3A	2	JHDM2A, JHMD2A, JMJD1, JMJD1A, TSGA	55818
PRM1	protamine 1	16	CT94.1, P1	5619
PRM2	protamine 2	16	CT94.2	5620
SPATA9	spermatogenesis associated 9	5	NYD-SP16	83890
CLGN	calmegin	4		1047
AKAP4	A-kinase anchoring protein 4	X	AKAP 82, AKAP-4, AKAP82, CT99, FSC1, HI, PRKA4, hAKAP82, p82	8852
LRWD1	leucine rich repeats and WD repeat domain containing 1	7	CENP-33, ORCA	222229
SYNJ2	synaptojanin 2	6	INPP5H	8871
DNAAF3	dynein axonemal assembly factor 3	19	C19orf51, CILD2, DAB1, PCD, PF22	352909
LSM12	LSM12 homolog	17	PNAS-135	124801
RNFT1	ring finger protein, transmembrane 1	17	PTD016	51136
PRSS1	serine protease 1	7	TRP1, TRY1, TRY4, TRYP1	5644
CAB39L	calcium binding protein 39 like	13	MO25-BETA, MO2L, bA103J18.3	81617
GGT1	gamma-glutamyltransferase 1	22	CD224, D22S672, D22S732, GGT, GGT 1, GGTD, GTG	2678
NETs-associated genes :
ACTB	actin beta	7	BRWS1, PS1TP5BP1	60
ACTG1	actin gamma 1	17	ACT, ACTG, DFNA20, DFNA26, HEL-176	71
ACTN1	actinin alpha 1	14	BDPLT15	87
ACTN4	actinin alpha 4	19	ACTININ-4, FSGS, FSGS1	81
ANXA1	annexin A1	9	ANX1, LPC1	301
AZU1	azurocidin 1	19	AZAMP, AZU, CAP37, HBP, HUMAZUR, NAZC, hHBP	566
BASP1	Brain abundant membrane attached signal protein 1	5	CAP-23, CAP23, NAP-22, NAP22	10409
CAMP	cathelicidin antimicrobial peptide	3	CAP-18, CAP18, CRAMP, FALL-39, FALL39, HSD26, LL37	820
CAT	catalase	11		847
CLC	Charcot-Leyden crystal galectin	19	GAL10, Gal-10, LGALS10, LGALS10A, LPPL_HUMAN	1178
CORO1A	coronin 1A	16	CLABP, CLIPINA, HCORO1, IMD8, TACO, p57	11151
CTSG	cathepsin G	14	CATG, CG	1511
DEFA1	defensin alpha 1	8	DEF1, DEFA2, HNP-1, HP-1, HP1, MRS	1667
DEFA3	defensin alpha 3	8	DEF3, HNP-3, HNP3, HP-3, HP3	1668
ELANE	elastase, neutrophil expressed	19	ELA2, GE, HLE, H	11991
ENO1	enolase 1	1	ENO1L1, HEL-S-17, MPB1, NNE, PPH	2023
GAPDHS	Glyceraldehyde-3-phosphate dehydrogenase, spermatogenic	19	GAPD2, GAPDH-2, GAPDS, HEL-S-278, HSD-35	26330
GMFG	glia maturation factor gamma	19	GMF-GAMMA	9535
GPI	glucose-6-phosphate isomerase	19	AMF, GNPI, NLK, PGI, PHI, SA-36, SA36	2821
GSN	gelsolin	9	ADF, AGEL	2934
GSTP1	glutathione S-transferase pi 1	11	DFN7, FAEES3, GST3, GSTP, HEL-S-22, PI	2950
H1-4	H1.4 linker histone, cluster member	6	H1.4, H1E, H1F4, H1s-4, HIST1H1E, RMNS, dJ221C16.5	3008
H2AC12	H2A clustered histone 12	6	H2A/S, H2AFALii, H2AH, HIST1H2AH, dJ86C11.1	85235
H2AJ	H2A.J histone	12	H2AFJ	55766
H2BC18	H2B clustered histone 18	1	HIST2H2BF	440689
H2BC21	H2B clustered histone 21	1	GL105, H2B, H2B.1, H2BE, H2BFQ, H2BGL105, H2BQ, HIST2H2BE	8349
H3-3B	H3.3 histone B	17	H3-3A, H3.3B, H3F3B	3021
H3C13	H3 clustered histone 13	1	H3C14, H3C15, HIST2H3D	653604
H3C14	H3 clustered histone 14	1	H3, H3.2, H3/M, H3C13, H3C15, H3F2, H3FM, H3FN, HIST2H3C	126961
H3C15	H3 clustered histone 15	1	H3/n, H3/o, H3C13, H3C14, HIST2H3A	333932
H4C1	H4 clustered histone 1	6	H4-161, H4C12, H4C13, H4C14, H4C15, H4C2, H4C3, H4C4, H4C5, H4C6, H4C8, H4C9, H4FA, HIST1H4A, H4C1	8359
H4C11	H4 clustered histone 11	6	H4-16, H4/e, H4C1, H4C12, H4C13, H4C14, H4C15, H4C2, H4C3, H4C4, H4C5, H4C6, H4C8, H4C9, H4F2iv, H4FE, HIST1H4J, dJ160A22.2	8363
HMGB2	high mobility group box 2	4	HMG2	3148
HMGN2	high mobility group nucleosomal binding domain 2	1	HMG17	3151
HP1BP3	heterochromatin protein 1 binding protein 3	1	HP1-BP74, HP1BP74	50809
KRT10	keratin 10	17	BCIE, BIE, CK10, EHK, K10, KPP	3858
LCP1	lymphocyte cytosolic protein 1	13	CP64, HEL-S-37, L-PLASTIN, LC64P, LPL, PLS2	3936
LTF	lactotransferrin	3	GIG12, HEL110, HLF2, LF	4057
LYZ	lysozyme	12	LYZF1, LZM	4069
MNDA	myeloid cell nuclear differentiation antigen	1	PYHIN3	4332
MPO	myeloperoxidase	17		4353
MYH9	myosin heavy chain 9	12	BDPLT6, DFNA17, EPSTS, FTNS, MATINS, MHA, NMHC-II-A, NMMHC-IIA, NMMHCA	4627
PFN1	profilin 1	17	ALS18	5216
PGD	phosphogluconate dehydrogenase	1	6PGD	5226
PGK1	phosphoglycerate kinase 1	X	HEL-S-68p, MIG10, PGKA	5230
PKM	pyruvate kinase M1/2	15	CTHBP, HEL-S-30, OIP3, PK32, TCB, THBP1, p58, PKM	5315
PPIA	peptidylprolyl isomerase A	7	CYPA, CYPH, HEL-S-69p	5478
PRTN3	proteinase 3	19	ACPA, AGP7, C-ANCA, CANCA, MBN, MBT, NP-4, NP4, P29, PR-3, PR3	5657
RNASE3	ribonuclease A family member 3	14	ECP, RAF1, RNS3	6037
S100A12	S100 calcium binding protein A12	1	CAAF1, CAGC, CGRP, ENRAGE, MRP-6, MRP6, p6	6283
S100A8	S100 calcium binding protein A8	1	60B8AG, CAGA, CFAG, CGLA, CP-10, L1Ag, MA387, MIF, MRP8, NIF, P8	6279
S100A9	S100 calcium binding protein A9	1	60B8AG, CAGB, CFAG, CGLB, L1AG, LIAG, MAC387, MIF, MRP14, NIF, P14	6280
SH3BGRL3	SH3 domain binding glutamate rich protein like 3	1	HEL-S-297, SH3BP-1, TIP-B1	83442
TALDO1	transaldolase 1	11	TAL, TAL-H, TALDOR, TALH	6888
TKT	transketolase	3	HEL-S-48, HEL107, SDDHD, TK1, TKT	7086
TMSB4X	thymosin beta 4 X-linked	X	FX, PTMB4, TB4X, TMSB4	7114
TPM2	tropomyosin 2	9	AMCD1, DA1, DA2B, DA2B4, HEL-S-273, NEM4, TMSB	7169
VIM	vimentin	10		7431
Pulmonary vascular angiogenesis :
AAMP	angio associated migratory cell protein	2		14
ADAM15	ADAM metallopeptidase domain 15	1	MDC15	8751
AKT1	AKT serine/threonine kinase 1	14	AKT, CWS6, PKB, PKB-ALPHA, PRKBA, RAC, RAC-ALPHA	207
ANGPTL4	angiopoietin like 4	19	ARP4, FIAF, HARP, HFARP, NL2, PGAR, TGQTL, UNQ171, pp1158	51129
APOH	apolipoprotein H	17	B2G1, B2GP1, BG	350
ATP5IF1	ATP synthase inhibitory factor subunit 1	1	ATPI, ATPIF1, ATPIP, IP	93974
CEACAM1	CEA cell adhesion molecule 1	19	BGP, BGP1, BGPI	634
COL1A1	collagen type I alpha 1 chain	17	CAFYD, EDSARTH1, EDSC, OI1, OI2, OI3, OI4	1277
COL1A2	collagen type I alpha 2 chain	7	EDSARTH2, EDSCV, OI4	1278
COL4A2	collagen type IV alpha 2 chain	13	BSVD2, ICH, POREN2	1284
CXCL10	C-X-C motif chemokine ligand 10	4	C7, IFI10, INP10, IP-10, SCYB10, crg-2, gIP-10, mob-1	3627
CYP1B1	cytochrome P450 family 1 subfamily B member 1	2	ASGD6, CP1B, CYPIB1, GLC3A, P4501B1	1545
ECM1	extracellular matrix protein 1	1	URBWD	1893
FGFR2	Fibroblast growth factor receptor 2	10	BBDS, BEK, BFR-1, CD332, CEK3, CFD1, ECT1, JWS, K-SAM, KGFR, TK14, TK25	2263
GPI	glucose-6-phosphate isomerase	19	AMF, GNPI, NLK, PGI, PHI, SA-36, SA36	2821
GREM1	gremlin 1, DAN family BMP antagonist	15	C15DUPq, CKTSF1B1, CRAC1, CRCS4, DAND2, DRM, DUP15q, GREMLIN, HMPS, HMPS1, IHG-2, MPSH, PIG2	26585
HGF	hepatocyte growth factor	7	DFNB39, F-TCFB, HPTA, SF, HGF	3082
HIF1A	hypoxia inducible factor 1 subunit alpha	14	HIF-1-alpha, HIF-1A, HIF-1alpha, HIF1, HIF1-ALPHA, MOP1, PASD8, bHLHe78	3091
HMOX1	heme oxygenase 1	22	HMOX1D, HO-1, HSP32, bK286B10	3162
HRAS	HRas proto-oncogene, GTPase	11	C-BAS/HAS, C-H-RAS, C-HA-RAS1, CTLO, H-RASIDX, HAMSV1, RASH1, p21ras, HRAS	3265
HSPB1	heat shock protein family B (small) member 1	7	CMT2F, HEL-S-102, HMN2B, HS.76067, HSP27, HSP28, Hsp25, SRP27	3315
IGF1	insulin like growth factor 1	12	IGF, IGF-I, IGFI, MGF	3479
IL6	interleukin 6	7	BSF-2, BSF2, CDF, HGF, HSF, IFN-beta-2, IFNB2, IL-6	3569
KRAS	KRAS proto-oncogene, GTPase	12	'C-K-RAS, C-K-RAS, CFC2, K-RAS2A, K-RAS2B, K-RAS4A, K-RAS4B, K-Ras, K-Ras 2, KI-RAS1, KRAS2, NS, NS3, OES, RALD, RASK2, c-Ki-ras, c-Ki-ras2, KRAS	3845
MAP2K2	mitogen-activated protein kinase kinase 2	19	CFC4, MAPKK2, MEK2, MKK2, PRKMK2	5605
MMP14	matrix metallopeptidase 14	14	MMP-14, MMP-X1, MT-MMP, MT-MMP 1, MT1-MMP, MT1MMP, MTMMP1, WNCHRS	4323
MMP2	matrix metallopeptidase 2	16	CLG4, CLG4A, MMP-2, MMP-II, MONA, TBE-1	4313
NOS3	nitric oxide synthase 3	7	ECNOS, eNOS	4846
NRCAM	neuronal cell adhesion molecule	7		4897
NRP1	neuropilin 1	10	BDCA4, CD304, NP1, NRP, VEGF165R	8829
NRP2	neuropilin 2	2	NP2, NPN2, PRO2714, VEGF165R2	8828
PDCL3	phosducin like 3	2	HTPHLP, PHLP2A, PHLP3, VIAF, VIAF1	79031
PLA2G2A	phospholipase A2 group IIA	1	MOM1, PLA2, PLA2B, PLA2L, PLA2S, PLAS1, sPLA2	5320
PLAU	plasminogen activator, urokinase	10	ATF, BDPLT5, QPD, UPA, URK, u-PA	5328
PPP1R16B	protein phosphatase 1 regulatory subunit 16B	20	ANKRD4, TIMAP	26051
RUNX1	RUNX family transcription factor 1	21	AML1, AML1-EVI-1, AMLCR1, CBF2alpha, CBFA2, EVI-1, PEBP2aB, PEBP2alpha	861
STAT1	signal transducer and activator of transcription 1	2	CANDF7, IMD31A, IMD31B, IMD31C, ISGF-3, STAT91	6772
THY1	Thy-1 cell surface antigen	11	CD90, CDw90	7070
TIMP1	TIMP metallopeptidase inhibitor 1	X	CLGI, EPA, EPO, HCI, TIMP, TIMP-1	7076
TNFRSF1A	TNF receptor superfamily member 1A	12	CD120a, FPF, TBP1, TNF-R, TNF-R-I, TNF-R55, TNFAR, TNFR1, TNFR55, TNFR60, p55, p55-R, p60	7132
TYMP	thymidine phosphorylase	22	ECGF, ECGF1, MEDPS1, MNGIE, MTDPS1, PDECGF, TP, hPD-ECGF	1890
VCAM1	vascular cell adhesion molecule 1	1	CD106, INCAM-100	7412
VEGFA	vascular endothelial growth factor A	6	MVCD1, VEGF, VPF	7422
VHL	von Hippel-Lindau tumor suppressor	3	HRCA1, RCA11, pVHL, VHL	7428
WARS1	tryptophanyl-tRNA synthetase 1	14	GAMMA-2, HMN9, IFI53, IFP53, WARS	7453
