# Supplementary material for: A network-informed analysis of SARS-CoV-2 and hemophagocytic lymphohistiocytosis genes’ interactions points to Neutrophil extracellular traps as mediators of thrombosis in COVID-19
Source: PLoS Comput Biol. 2021 Mar 8;17(3):e1008810. doi: 10.1371/journal.pcbi.1008810 (PMC7971900; doi:10.1371/journal.pcbi.1008810)
Supplement: S2 Table — The results pertain to ‘network-guided’ mode of analysis and each tab corresponds a different network. Only terms with difference score larger than 0.5 are shown. (XLSX) [file pcbi.1008810.s002.xlsx]

## Sheet: Table S2.1_Human_Net
user_gene_set	property_gene_set_id	property_gene_set_alias	property_gene_set_description	collection	difference_score	query_score	baseline_score
Gene Set	GO_0043312	GO:0043312	neutrophil degranulation	gene_ontology	1	0.00239865	0.000333262
Gene Set	GO_0006886	GO:0006886	intracellular protein transport	gene_ontology	0.68865	0.00156963	0.0001473
Gene Set	GO_0070382	GO:0070382	exocytic vesicle	gene_ontology	0.674699	0.00140313	9.6108e-06
Gene Set	GO_0045921	GO:0045921	positive regulation of exocytosis	gene_ontology	0.672309	0.00140007	1.14877e-05
Gene Set	GO_1903307	GO:1903307	positive regulation of regulated secretory pathway	gene_ontology	0.660333	0.00136731	3.46287e-06
Gene Set	GO_0043304	GO:0043304	regulation of mast cell degranulation	gene_ontology	0.644462	0.00134211	1.10411e-05
Gene Set	GO_0032438	GO:0032438	melanosome organization	gene_ontology	0.63793	0.00133074	1.31625e-05
Gene Set	GO_0006968	GO:0006968	cellular defense response	gene_ontology	0.625403	0.00136363	7.19227e-05
Gene Set	GO_0031201	GO:0031201	SNARE complex	gene_ontology	0.615094	0.00130267	3.22596e-05
Gene Set	GO_0005764	GO:0005764	lysosome	gene_ontology	0.61312	0.00143717	0.000170838
Gene Set	GO_0051607	GO:0051607	defense response to virus	gene_ontology	0.610923	0.00134555	8.37538e-05
Gene Set	GO_0042127	GO:0042127	regulation of cell proliferation	gene_ontology	0.610065	0.00135405	9.40219e-05
Gene Set	GO_0033093	GO:0033093	Weibel-Palade body	gene_ontology	0.577892	0.00119564	2.06544e-06

## Sheet: Table S2.2_STRING_coexpression
user_gene_set	property_gene_set_id	property_gene_set_alias	property_gene_set_description	collection	difference_score	query_score	baseline_score
Gene Set	GO_0043312	GO:0043312	neutrophil degranulation	gene_ontology	1	0.00306289	0.000361339
Gene Set	GO_0070382	GO:0070382	exocytic vesicle	gene_ontology	0.635869	0.00172827	1.04375e-05
Gene Set	GO_0045921	GO:0045921	positive regulation of exocytosis	gene_ontology	0.635343	0.00172785	1.14372e-05
Gene Set	GO_1903307	GO:1903307	positive regulation of regulated secretory pathway	gene_ontology	0.632649	0.00171248	3.35177e-06
Gene Set	GO_0043304	GO:0043304	regulation of mast cell degranulation	gene_ontology	0.618861	0.0016796	7.71795e-06
Gene Set	GO_0005764	GO:0005764	lysosome	gene_ontology	0.599863	0.00180104	0.000180479
Gene Set	GO_0033093	GO:0033093	Weibel-Palade body	gene_ontology	0.530848	0.0014364	2.29011e-06
Gene Set	GO_0006968	GO:0006968	cellular defense response	gene_ontology	0.516834	0.00146344	6.71919e-05

## Sheet: Table S2.3_STRING_PPI
user_gene_set	property_gene_set_id	property_gene_set_alias	property_gene_set_description	collection	difference_score	query_score	baseline_score
Gene Set	GO_0043312	GO:0043312	neutrophil degranulation	gene_ontology	1	0.00300805	0.000391036
Gene Set	GO_0045921	GO:0045921	positive regulation of exocytosis	gene_ontology	0.660334	0.0017398	1.16965e-05
Gene Set	GO_0070382	GO:0070382	exocytic vesicle	gene_ontology	0.660299	0.00173924	1.12368e-05
Gene Set	GO_1903307	GO:1903307	positive regulation of regulated secretory pathway	gene_ontology	0.651363	0.00170797	3.34767e-06
Gene Set	GO_0005764	GO:0005764	lysosome	gene_ontology	0.615564	0.00180303	0.00019209
Gene Set	GO_0043304	GO:0043304	regulation of mast cell degranulation	gene_ontology	0.595035	0.00156718	9.96732e-06
Gene Set	GO_0051607	GO:0051607	defense response to virus	gene_ontology	0.583262	0.00161843	9.20314e-05
Gene Set	GO_0033093	GO:0033093	Weibel-Palade body	gene_ontology	0.547902	0.00143632	2.45173e-06
Gene Set	GO_0032438	GO:0032438	melanosome organization	gene_ontology	0.514017	0.00136021	1.50195e-05
