# Supplementary material for: A network-informed analysis of SARS-CoV-2 and hemophagocytic lymphohistiocytosis genes’ interactions points to Neutrophil extracellular traps as mediators of thrombosis in COVID-19
Source: PLoS Comput Biol. 2021 Mar 8;17(3):e1008810. doi: 10.1371/journal.pcbi.1008810 (PMC7971900; doi:10.1371/journal.pcbi.1008810)
Supplement: S3 Table — (XLSX) [file pcbi.1008810.s003.xlsx]

## Sheet: Table S3
Disease	Steady State Probability (HLH genes as the query set)	Steady State Probability (All genes as the query set)	Difference Score	Ratio Score	Normalized Disease Score (NDS)
Alzheimer's Disease	0.000536536	0.00010582	0.000430716	5.07029	1
Liver carcinoma	0.000204153	0.000119133	8.5e-05	1.71366	0.598696
Myocardial Reperfusion Injury	3.49e-05	2.12e-05	1.37e-05	1.64576	0.515886
Diabetes Mellitus	2.36e-05	1.63e-05	7.31e-06	1.44843	0.508485
Congenital Fiber Type Disproportion	1.95e-05	1.41e-05	5.42e-06	1.38379	0.506286
IMMUNODEFICIENCY 8	2.43e-06	6.86e-07	1.74e-06	3.5388	0.502023
Diabetes Mellitus, Insulin-Dependent	3.4e-05	3.28e-05	1.22e-06	1.03736	0.501422
CATARACT 30	2.44e-06	1.74e-06	7.01e-07	1.40308	0.500814
HEMOLYTIC ANEMIA, NONSPHEROCYTIC, DUE TO GLUCOSE PHOSPHATE ISOMERASE DEFICIENCY	8.38e-07	7.72e-07	6.63e-08	1.08595	0.500077
BLEEDING DISORDER, PLATELET-TYPE, 15	1.25e-06	1.2e-06	4.46e-08	1.03712	0.500052
Long palpebral fissure	1.77e-07	2.81e-07	-1.04e-07	0.62931	0.499879
Highly arched eyebrow	1.77e-07	2.81e-07	-1.04e-07	0.62931	0.499879
Progressive sensorineural hearing impairment	1.77e-07	2.81e-07	-1.04e-07	0.62931	0.499879
Macrostomia	1.77e-07	2.81e-07	-1.04e-07	0.62931	0.499879
Congenital coloboma of iris	1.77e-07	2.81e-07	-1.04e-07	0.62931	0.499879
Pointed chin	1.77e-07	2.81e-07	-1.04e-07	0.62931	0.499879
Long philtrum	1.77e-07	2.81e-07	-1.04e-07	0.62931	0.499879
Abnormality of the pinna	1.77e-07	2.81e-07	-1.04e-07	0.62931	0.499879
Thin upper lip vermilion	1.77e-07	2.81e-07	-1.04e-07	0.62931	0.499879
Ptosis	1.82e-07	2.89e-07	-1.07e-07	0.62931	0.499876
Leukocyte inclusion bodies	1.31e-07	2.96e-07	-1.65e-07	0.441523	0.499808
Deafness, Autosomal Dominant 20	3.1e-07	4.93e-07	-1.83e-07	0.62931	0.499788
BARAITSER-WINTER SYNDROME 2	3.1e-07	4.93e-07	-1.83e-07	0.62931	0.499788
Other primary thrombocytopenia	1.64e-07	3.7e-07	-2.07e-07	0.441523	0.49976
Giant Platelet Syndrome with Thrombocytopenia	1.64e-07	3.7e-07	-2.07e-07	0.441523	0.49976
Epstein syndrome (disorder)	1.83e-07	4.15e-07	-2.32e-07	0.441523	0.499731
Fechtner syndrome (disorder)	1.86e-07	4.22e-07	-2.36e-07	0.441523	0.499726
Juvenile-onset dystonia	3.16e-07	5.71e-07	-2.55e-07	0.55294	0.499704
Iris Coloboma with Ptosis, Hypertelorism, and Mental Retardation	3.25e-07	5.87e-07	-2.63e-07	0.55294	0.499695
Phosphoglycerate Kinase 1 Deficiency	5.28e-07	8.19e-07	-2.91e-07	0.644399	0.499662
DEAFNESS, AUTOSOMAL DOMINANT 17	2.32e-07	5.26e-07	-2.94e-07	0.441523	0.499659
SEBASTIAN SYNDROME	3.27e-07	7.41e-07	-4.14e-07	0.441523	0.49952
May-Hegglin anomaly	3.27e-07	7.41e-07	-4.14e-07	0.441523	0.49952
Catalase deficiency	2.32e-07	6.58e-07	-4.27e-07	0.351905	0.499505
Lattice corneal dystrophy Type II	1.96e-07	7.03e-07	-5.07e-07	0.279006	0.499412
SHORT STATURE, DEVELOPMENTAL DELAY, AND CONGENITAL HEART DEFECTS	2.23e-07	7.49e-07	-5.26e-07	0.298094	0.49939
Acatalasia	3e-07	8.53e-07	-5.53e-07	0.351905	0.499358
Nemaline myopathy 4	4.16e-07	1.08e-06	-6.6e-07	0.386891	0.499234
AMYOTROPHIC LATERAL SCLEROSIS 18	3.24e-07	1.08e-06	-7.58e-07	0.299345	0.499121
Focal segmental glomerulosclerosis 1	4.63e-07	1.31e-06	-8.49e-07	0.352923	0.499014
Meretoja syndrome	3.48e-07	1.25e-06	-8.99e-07	0.279006	0.498956
Macrothrombocytopenia	1.29e-06	2.2e-06	-9.04e-07	0.588789	0.49895
Colitis	1.15e-05	1.29e-05	-1.37e-06	0.894054	0.498414
Myeloperoxidase Deficiency	3.35e-07	2e-06	-1.67e-06	0.167209	0.498065
Cyclic neutropenia	2.18e-07	2.15e-06	-1.93e-06	0.101175	0.497755
Neutropenia, Severe Congenital, Autosomal Dominant 1	3.01e-07	2.28e-06	-1.98e-06	0.131998	0.497702
Amyloidosis, familial visceral	9.02e-07	3.21e-06	-2.31e-06	0.280804	0.497318
Granulomatosis with polyangiitis	8.04e-07	3.13e-06	-2.32e-06	0.257091	0.497304
Congenital ocular coloboma (disorder)	1.24e-06	3.6e-06	-2.36e-06	0.345378	0.497262
ARTHROGRYPOSIS, DISTAL, TYPE 1	7.63e-07	3.29e-06	-2.53e-06	0.231926	0.497066
Gastric ulcer	8.49e-07	3.71e-06	-2.86e-06	0.229049	0.496681
Congenital reticular ichthyosiform erythroderma	4.68e-07	3.34e-06	-2.88e-06	0.140011	0.496661
Nephrosis	2.12e-06	5.06e-06	-2.94e-06	0.419624	0.49659
Hyperthyroidism	1.02e-06	4.27e-06	-3.26e-06	0.23822	0.496221
Ichthyosis, Cyclic, with Epidermolytic Hyperkeratosis	5.31e-07	3.85e-06	-3.32e-06	0.137946	0.496151
ARTHROGRYPOSIS, DISTAL, TYPE 2B	1.09e-06	4.8e-06	-3.7e-06	0.228084	0.495702
Amyloidosis	1.47e-06	5.18e-06	-3.71e-06	0.283564	0.495692
Rheumatoid Arthritis	0.000106391	0.000110127	-3.74e-06	0.966073	0.495663
Hyperkeratosis, Epidermolytic	6.53e-07	4.77e-06	-4.11e-06	0.136967	0.495224
Congenital neutropenia	1.65e-06	6.15e-06	-4.49e-06	0.268729	0.494783
Myopathies, Nemaline	1.09e-06	5.77e-06	-4.68e-06	0.189168	0.494566
Blepharoptosis	3.04e-07	5.04e-06	-4.74e-06	0.0602421	0.494497
Distal arthrogryposis syndrome	6.29e-07	6.06e-06	-5.43e-06	0.103698	0.493694
Brain Ischemia	3.91e-06	1.01e-05	-6.2e-06	0.386512	0.492799
Neutropenia	1.58e-05	2.3e-05	-7.13e-06	0.689302	0.49172
Amyotrophic Lateral Sclerosis	5.77e-05	6.6e-05	-8.31e-06	0.873997	0.490349
Proteinuria	3.3e-06	1.55e-05	-1.22e-05	0.212669	0.485803
Cataract, Pulverulent	2.01e-06	1.44e-05	-1.24e-05	0.139688	0.485652
CATARACT, COPPOCK-LIKE	1.84e-06	1.52e-05	-1.34e-05	0.121109	0.484487
Chemical and Drug Induced Liver Injury	7.13e-06	2.14e-05	-1.43e-05	0.332793	0.483403
Reperfusion Injury	1.79e-05	3.36e-05	-1.57e-05	0.531971	0.481741
Cholestasis	4.06e-06	2.13e-05	-1.72e-05	0.191055	0.480035
Kidney Failure, Chronic	6.15e-06	2.35e-05	-1.73e-05	0.26179	0.479867
Keratoderma, Palmoplantar	2.36e-06	2.02e-05	-1.78e-05	0.117061	0.479342
Fatty Liver	8.45e-06	2.65e-05	-1.81e-05	0.31874	0.479026
Acute kidney injury	9.67e-06	2.79e-05	-1.83e-05	0.346256	0.4788
Focal glomerulosclerosis	2.93e-06	2.2e-05	-1.91e-05	0.132943	0.477824
Myeloid Leukemia, Chronic	4.29e-06	2.54e-05	-2.11e-05	0.169028	0.475489
Liver Cirrhosis, Experimental	2.52e-05	4.66e-05	-2.14e-05	0.541071	0.475172
Sensorineural Hearing Loss (disorder)	9.03e-06	3.4e-05	-2.5e-05	0.265386	0.470986
Cardiovascular Diseases	4.86e-06	2.99e-05	-2.5e-05	0.162632	0.470959
Neoplasms	2.22e-05	5.26e-05	-3.04e-05	0.422338	0.464717
Diabetes Mellitus, Experimental	4.25e-05	7.38e-05	-3.13e-05	0.576103	0.463674
Arthrogryposis	6.03e-06	3.78e-05	-3.18e-05	0.15928	0.46307
Ulcerative Colitis	1.61e-05	5.65e-05	-4.04e-05	0.285072	0.453137
Myocardial Infarction	2.39e-05	6.58e-05	-4.19e-05	0.363355	0.451405
Neoplasm Metastasis	3.54e-05	8.11e-05	-4.57e-05	0.436557	0.446976
Malignant neoplasm of lung	4.21e-05	8.78e-05	-4.57e-05	0.479364	0.44691
Major Depressive Disorder	2.15e-05	7.05e-05	-4.9e-05	0.305406	0.443127
Malignant Neoplasms	4.66e-05	0.00010382	-5.72e-05	0.448566	0.433541
Lupus Erythematosus, Systemic	2.95e-05	9.03e-05	-6.07e-05	0.326922	0.429482
Asthma	2.04e-05	0.000112566	-9.22e-05	0.181179	0.393002
hearing impairment	1.88e-05	0.000126625	-0.000107818	0.148525	0.374838
Hypertensive disease	5.2e-05	0.000194247	-0.000142238	0.267745	0.334882
Breast Carcinoma	0.000105949	0.000248973	-0.000143024	0.425543	0.333969
Diabetes Mellitus, Non-Insulin-Dependent	9.58e-05	0.00024582	-0.000149998	0.389805	0.325873
Malignant neoplasm of prostate	6.51e-05	0.000217507	-0.000152406	0.299304	0.323078
Malignant neoplasm of breast	0.000118878	0.000295318	-0.00017644	0.402542	0.295178
